# Supplementary material for: Translating Formative Research into Intervention Content: Experiences with Face Washing for Trachoma Control in Rural Ethiopia
Source: Behav Sci (Basel). 2025 Mar 13;15(3):355. doi: 10.3390/bs15030355 (PMC11939790; doi:10.3390/bs15030355)
Supplement: Supplementary file 1 [file behavsci-15-00355-s001.zip]

Archive with 9 entries (9 files):
- PDF files/0_FULL MANUAL_Faces of Dignity Campaign Manual_Paper.pdf
- PDF files/01_Faces of Dignity Campaign Manual_Paper.pdf
- PDF files/02_Community Event Manual_Paper.pdf
- PDF files/03_Family Forum 1 Manual_Paper.pdf
- PDF files/04_Family Forum 2 Manual_Paper.pdf
- PDF files/05_House Call 1 Checklist_Paper.pdf
- PDF files/06_House Call 2 Manual_Paper.pdf
- PDF files/07_House Call 2 Checklist_Paper.pdf
- PDF files/08_Reinforcement Events Manual_Paper.pdf
